# Supplementary material for: The BROAD study: A randomised controlled trial using a whole food plant-based diet in the community for obesity, ischaemic heart disease or diabetes
Source: Nutr Diabetes. 2017 Mar 20;7(3):e256–. doi: 10.1038/nutd.2017.3 (PMC5380896; doi:10.1038/nutd.2017.3)
Supplement: Supplementary Table 6 [file nutd20173x9.xlsx]

## Sheet: All
Participants individual reference	Group final	Group initial	Sex	0m Height	0m Weight	0m BMI	0m Waist Circumference	0m BP Sys Avg	0m BP Dia Avg	0m HbA1c	0m Cholesterol	0m Triglyceride	0m LDL	0m HDL	0m Ratio	0m Creatinine	0m eGFR	0m General self efficacy	0m Nutritional self efficacy	0m Self Esteem	0m Indiscretions	0m Indiscretions revised	0m CVD RA (NZ)	0m Food enjoyment	0m Daily food cost	0m exercise	0m SF36 - PCS	0m SF36 - MCS	BFI - Extraversion	BFI - Agreeableness	BFI - Conscientiousness	BFI - Neuroticism	BFI - Openness	Attendance	Month	1m Weight	1m BMI	1m Waist Circ	1m BP Sys Avg	1m BP Dia Avg	1m HbA1c	1m Cholesterol	1m Triglyceride	1m LDL	1m HDL	1m Ratio	1m Creatinine	1m eGFR	1m indiscretions
G1P1	Lifestyle Intervention	Intervention	M	1.742	88.6	29.1969	102	161.5	70.5	61	3.5	2.1	1.7	0.9	3.9	101	67	34	13	2	11	16	23.7	14										83	1	85.2	28.0765	102	154.5	83	51	4.1	2.62	2.1	0.8	5.3	105	64
G1P2	Lifestyle Intervention	Intervention	M	1.77	98.8	31.5363	120.5	142.5	84	56	3	1.1	1.6	0.9	3.3	70	90	29	15	4	35	44	11.4	12	13.4286	1695	55.11	56.86	2.125	2.66667	3.77778	3.75	3.2	87	1	92.3	29.4615	116	127.5	76.5	45	2.4	1.6	1	0.7		64	90	7
G1P3	Lifestyle Intervention	Intervention	F	1.69	91.5	32.0367	107	128	82	32	5.1	1.3	3.2	1.3	3.8	74	83	31	12	2	23	39	6.2	16	35	900	49.99	49.15	2.25	3.55556	3.88889	1.625	3.2	87	1	89.5	31.3364	103	156	95.5	33	4.5	1.2	2.8	1.2	3.8	66	90	1
G1P4	Lifestyle Intervention	Intervention	F	1.705	112.8	38.8026	108	138.5	77	44	3.9	0.7	2.6	1	3.9	62	90	32	16	3	34	37	8.2	12	13.6476	755	56.77	44.21	2.875	3.66667	3.88889	2.75	2.9	96	1	111.7	38.4242	108	125	78.5	43	3.5	0.91	2.3	0.8	4.6			6
G1P5	Lifestyle Intervention	Intervention	F	1.583	95.9	38.2699	106	122.5	80	33	6	1.6	4	1.3	4.6	74	87	36	16	2	25	30	4.2	13	32.7143	1480	41.46	50.24	3	4	4.11111	2.5	2.5	74	1	90.8	36.2346	103	120	81.5	31	5.2	1.34	3.6	1	5.3	79	81	0
G1P6	Lifestyle Intervention	Intervention	F	1.61	112.4	43.3625	112	109	69.5	36	6.1	2.5	4	1	5.9	57	90	26	13	4	22	28	4.1	12	29.6429	2565	51.43	43.08	4.375	4.77778	3.22222	3.75	4	100	1	109.9	42.3981	112	117.5	74	38	5.2	1.67	3.6	0.9	5.8			2
G1P7	Lifestyle Intervention	Intervention	M	1.71	91	31.1207	104	127.5	82	37	7.4	3.8	4.7	1	7.2	109	62	36	13	1	18	21	14.2	12		0	55.23	60.02	3.625	4.11111	3.33333	2.625	3.3	87	1	88.4	30.2315	103	117	75	40	5	3.69	2.5	0.8	6.3	91	78	3
G1P8	Lifestyle Intervention	Intervention	F	1.64	102.8	38.2213	117.5	137	82.5	39	6.1	2.5	3.7	1.3	4.7	75	75	28	13	2	20	23	13	13		0	52.9	58.62	4	4.22222	3.66667	1.75	2.7	87	1	96.9	36.0277	115	126	79	34	4.5	2.63	2.2	1.1	4.2	69	83	3
G1P9	Lifestyle Intervention	Intervention	M	1.635	83.7	31.3105	98	108	73	41	5.2	1	3.6	1.2	4.4	65	90	32	15	2	20	26	5.7	13	5.55714	2770	54.02	54.04	2.75	3.88889	3.88889	2.5	3	43	1	80.3	30.0386	96	110	66.5	38	3.9	1.03	2.6	0.9	4.5			4
G1P10	Lifestyle Intervention	Intervention	F	1.468	76.3	35.4056	96	119.5	78.5	35	5.9	0.7	3.6	1.9	3	57	90	29	14	3	19	19	7.3	11	38.3014	5850	52.48	37.54	2.25	4.11111	3.44444	2.875	2.88889	83	1	73.8	34.2456	96	137.5	84		4.7	1.01	2.9	1.4	3.4			0
G1P11	Lifestyle Intervention	Intervention	F	1.64	96.4	35.8418	109.5	128	83.5	41	5.1	1.6	3.3	1.1	4.7	61	90	34	15	3	20	21	5.5	16	42.8571	660	50.77	48.35	2.5	3.66667	3.22222	4	3.9	83	1	93	34.5776	109	115.5	82	38	4.2	1.58	2.8	0.8	5.6			5
G1P12	Lifestyle Intervention	Intervention	F	1.48	77.9	35.5643	96.7	132	87	38	5.8	1.3	3.3	1.9	3.1	58	90	28	10	3	22	29	7.8	9		240	57.45	48.16	3.25	3.66667	4.22222	2.625	3.4	78	1	75.7	34.5599	95	141	82.5	38	4.6	2.04	2.4	1.3				9
G1P13	Lifestyle Intervention	Intervention	F	1.575	94	37.8937	111.5	126	78.5	43	5.6	1.2	3.5	1.6	3.5	67	82	30	18	4	24	30	13.1	15	19.6429	4710	49.91	53.09	3.625	5	4.22222	1.75	4.5	91	1	91.5	36.8859	108.5	133	83.5	40	5	1.65	3.2	1.1	4.4	64	86	2
G1P14	Lifestyle Intervention	Intervention	F	1.565	75.1	30.6628	98.5	140	75	46	5.8	1.3	3.9	1.2	4.7	69	78	29	16	4	37	30	19	11	17.8571	7245	44.23	47.61	2.625	4.11111	4.55556	2.875	4.3	70	1	72.5	29.6012	98.5	110	63.5	42	6.4	1.55	4.6	1.1	6.1	69	78	4
G1P15	Lifestyle Intervention	Intervention	M	1.693	111.2	38.7964	122.7	128	79.5	48	4.3	1.4	2.5	1.2	3.6	101	65	34	15	2	20	25	20.3	12	16	595	47.74	59.47	3.25	4.55556	4.33333	1.375	4.6	100	1	104.1	36.3192	121	111.5	71.5	41	3.2	1.02	1.6	1.1		89	76	0
G1P16	Lifestyle Intervention	Intervention	M	1.7	87.6	30.3114	103.7	154.5	81	59	5	1.5	3	1.4	3.6	90	76	40	17	1	13	15	28.4	13		3530	26.17	52.62	3.5	4.55556	4.75	2.875	4.5	100	1	85.3	29.5156	103	143.5	77.5	49	4.5	1.35	2.8	1.1	4.1	95	71	0
G1P17	Lifestyle Intervention	Intervention	F	1.605	88.4	34.3164	97.5	137	92	32	6.2	0.75	4	1.9	3.3	64	90	40	15	1	28	31	6.6	12	28.5714	0	42.47	51.18	4.375	4.66667	3.77778	2.125	4	70	1	85.2	33.0742	94.5	113	79	29	4.7	1.1	3.1	1.2	4			4
G1P18	Lifestyle Intervention	Intervention	F	1.6	82.5	32.2266	91	142.5	81	36	8.3	1.2	5.7	2.1	4	67	84	32	19	2	20	22	12.7	10	16.8571	2200	51.03	56.79	2.625	4.22222	3.77778	2.875	3.6	96	1	80.2	31.3281	91	157	78.5	32	6.3	1.46	4.2	1.4	4.6	63	90	1
G1P19	Lifestyle Intervention	Intervention	M	1.79	101	31.5221	120	130	87	39	7.2	2.9	4.8	1.1	6.5	99	71	31	15	1	21	25	15.6	12	12	3640	39.01	49.9	3.125	4.11111	3.22222	2.375	4.3	83	1	97.1	30.3049	112.5	133.5	89.5	38	5.8	3.2	3.6	0.8	7.4	97	73	2
G1P20	Lifestyle Intervention	Intervention	F	1.54	71	29.9376	97	168.5	100.5	35	4.9	0.9	2.7	1.8	2.8	57	90	25	16	2	34	36	6.9	12	20	870	51.1	57.67	4.625	3.44444	4.88889	2.75	2.8	78	1	68.3	28.7991	95.5	162.5	102		3.7	1.4	2	1.1				4
G1P21	Lifestyle Intervention	Intervention	M	1.93	153.6	41.236	143	145	83.5	39	6.5	0.9	4.6	1.5	4.4	68	90	29	15	3	35	44	12.2	11	21.4286	0	44.34	47.74	3.125	4.33333	4.88889	3	3.4	83	1	148.3	39.8131	138.5	127	82		4.4	0.96	2.9	1				5
G1P22	Lifestyle Intervention	Intervention	F	1.69	95.7	33.5072	105	144	82	67	4.7	2.26	2.6	1.1	4.4	72	83	33	18	3	13	24	14.9	12	17.8571	900	44.43	57.25	1.875	4	4.11111	2.875	3	65	1	92.4	32.3518	105	154	84	60	4	1.67	2.3	1	4.1	70	87
G1P23	Lifestyle Intervention	Intervention	F	1.595	79.4	31.2104	107.5	122.5	83.5	38	5.3	1.1	3.2	1.6	3.3	70	84	39	15	1	15	18	8.4	12	11.4286	4320	49.26	54.53	3.125	4.33333	4.11111	2.25	4	91	1	76.9	30.2277	96.5	139.5	73.5	42	3.7	1.41	2.1	1	3.8			0
G1P24	Lifestyle Intervention - Dropout	Intervention	M							36	6.2	1.2	6.1	1.1	5.3	77	90	31	15	2						0	54.84	59.03	3.75	3.11111	4.22222	2.5	4.7		1
G1P25	Lifestyle Intervention - Dropout	Intervention	F															38	19	2															1
G1P26	Lifestyle Intervention - dropout	Intervention	F	1.62	111	42.2954	123	120	71.5	40	4.4	2.21	2.4	1	4.3	76	72	30	15	3	20	26	14	16	13.1765	2195	44.83	45.82	2.75	3.44444	3.22222	3.25	3.8	87	1	110.9	42.2573	123	126	81	37	4.1	1.92	2.4	0.8	5.2	74	74	2
G1P27	Lifestyle Intervention - Dropout	Intervention	F															33	19	3															1
G1P28	Lifestyle Intervention - dropout	Intervention	M	1.764	97	31.1727	114	131	77	43	3.6	1.3	2	1	3.8	93	77	33	15	2	22	26	14.1	11	25.7143	7570	40.61	59.18	3.375	4.33333	4.88889	2.625	3.7	74	1	92.7	29.7908	111.5	152	92.5	38	3.5	1.57	0.8	2		91	79	1
G1P29	Lifestyle Intervention - Dropout	Intervention	F															26	10	3															1
G1P30	Lifestyle Intervention - dropout	Intervention	M	1.8	96.6	29.8148	107	144.5	93	31	5.1	1.7	3.4	1	5.2	74	90	30	13	2	19	25	5.7	11	42.8571	1395			3	3.11111	2.77778	2.5	2.4	39	1	94.2	29.0741	104.5	142.5	92		3.9	2.02	2.2	0.7	5.3			0
G1P31	Lifestyle Intervention - Dropout	Intervention	F	1.59	80.1	31.6839	97	111	77.5	38	5.6	3.9	2.8	1	5.5	56	90	33	14	2	9	9		12	28.5714	0	31.43	53.53	3.125	3.11111	4.33333	2.375	4.1	26	1	78.4	31.0114	92.5	113.5	79.5	34	5.3	2	3.4	1	5.3			5
G1P32	Lifestyle Intervention - Dropout	Intervention	F															26	15	3															1
G1P33	Lifestyle Intervention - Dropout	Intervention	F	1.6	101	39.4531	120	125.5	85.5	41	4.7	0.9	3.1	1.1	4.2	62	90	30	16	3	14	17		12	32.1429	0	43.19	47.21	2.375	4.22222	3.44444	3.625	3.6	43	1	98.1	38.3203	117.5	114	79	34	4.5	1.4	3	0.9	5.1			0
G2P1	Control	Control	F	1.597	93.2	36.5432	109.5	121.5	80.5	33	5	1.2	3	1.5	3.4	69	90	27	14	3			5.5				43.21	46.02	2.75	3.88889	4.33333	3.75	2.7
G2P2	Control	Control	M	1.795	117.3	36.4057	123	153.5	82	37	5.3	0.8	3.7	1.3	4.2	103	70	36	20	2	17	23	11.2	10	26.4286	4500	44.14	62.49	2.375	4.22222	4.11111	2.875	3.8
G2P3	Control	Control	F	1.62	79.1	30.1402	104	142	86	32	7.6	0.68	4.9	2.4	3.2	67	90	30	15	3	15	20	5.7	16	35.7143	1140	59.05	41.11	3.25	4.44444	4.11111	2.625	2.875
G2P4	Control	Control	M	1.71	88.4	30.2315	106	106.5	67	34	2.3	0.81	1.3	0.7		78	90	39	19	1	19	17	13.3	12	19.4175	14880	58.21	53.94	3.5	3.44444	4.33333	2.375	4.1
G2P5	Control	Control	M	1.88	127.7	36.1306	123.5	130	77.5	44	5.3	2.01	3.6	0.9	6.3	70	90	17	13	4	10	15	11.2	12	21.4286	670	50.31	39.33	2.625	3.77778	3.22222	3.375	3.1
G2P6	Control	Control	F	1.652	80.9	29.6434	92.5	105	70	35	6.6	0.87	4.5	1.6	4	87	67	29	14	3	29	18	8.4	12	19.4286	1015	53.58	52.64	3.625	2.44444	4.22222	2.75	3.5
G2P7	Control	Control	F	1.643	84.3	31.2286	97	110	71	31	5.1	0.74	3.1	1.7	3	70	83	35	14	2			7.7				43.93	54.9
G2P8	Control	Control	F	1.647	88.9	32.7729	108	117.5	77	33	7.8	1.5	5.8	1.3	5.9	65	90	36	15	3	31	36	7.8	13	22.8571	1485	52.72	56.28	2.5	4.11111	4.44444	2.75	4.8
G2P9	Control	Control	M	1.95	114.1	30.0066	119	159.5	91	30	8	1.7	6.1	1.1	7.4	73	90	29	15	1	23	26	12	11	22.8571	1120	49	54.68	3	3.11111	4.11111	1.75	2.6
G2P10	Control	Control	F	1.72	101.3	34.2415	108	139.5	84	39	7.1	0.9	4.4	2.3	3.1	65	90	30	15	3	21	23	5.9	12	19.6514	13770	39.41	47.49	3	4.88889	4.22222	2.5	3.1
G2P11	Control	Control	M	1.744	109.1	35.87	116.5	142.5	89.5	30	5.2	2.1	2.8	1.4	3.7	76	90	38	20	2	12	7	15.6	12	10.7143	3330	45.95	63.3	4.125	4.77778	4.88889	1.25	3.4
G2P12	Control	Control	F	1.614	78.9	30.288	97	112	68	36	6.4	1	4.3	1.6	3.9	68	84	30	15	1	20	23	9.4	14	21.4286	11220	53.16	53.14	3.375	4.44444	4.11111	2.375	3.2
G2P13	Control	Control	M	1.801	90.9	28.0244	105	129.5	66.5	43	3.2	1.6	1.4	1	3.1	90	75	30	11	2	13	17	22	12		5280	52.62	57.57	2.375	4	3.55556	2.125	3.5
G2P14	Control	Control	F	1.532	72.3	30.805	92.5	132.5	70	38	5.4	1	3	1.9	2.8	64	88	29	19	2	33	38	14.1	12	21.5714	9320	49.52	59.19	3.125	4.55556	4.66667	2.25	3.9
G2P15	Control	Control	M	1.585	72.6	28.8987	103	116.5	64	45	3.1	1.2	1.4	1.2	2.6	80	86	35	18	1	30	36	21.2	12	21.5714	6720	51.14	59.88	3.375	3.77778	4.55556	2.25	3.6
G2P16	Control	Control	M	1.765	98.2	31.5226	109.5	154	92.5	44	4.5	0.89	3	1.1	4.1	73	90	30	15	2	20	24	17.5	12	35.7143	1710	38.29	49.44	3.125	3.88889	3.22222	2.25	3.3
G2P17	Control	Control	F	1.616	86.6	33.1616	98	130	83.5	39	6.3	0.6	4.5	1.6	4	65	85	37	20	1	20	21	12.7	15	20.2857	4140	55.93	61.92	4.375	4.44444	3.77778	1.75	3.9
G2P18	Control	Control	F	1.58	116.4	46.6271	132.5	132	85	38	4.6	1.04	2.9	1.2	3.8	74	72	34	20	2	7	7	16.5	12	14.0857	970	57.8	57.9	4.125	4.33333	5	2.125	3.8
G2P19	Control	Control	M	1.663	136.9	49.5016	144	131	84	30	5	2.2	2.8	1.2	4.2	81	90	35	16	2			5.1				50.45	51.86
G2P20	Control	Control	F	1.605	89.6	34.7823	108	161	75.5	36	5.4	1.66	3.6	1.1	4.9	63	88	40	17	1	21	21	17.6	14	12.8571	1860	57.54	61.29	5	4.33333	4.77778	1.375	4.1
G2P21	Control	Control	F	1.545	77.3	32.3834	108.5	113.5	67	37	6.2	1.4	3.9	1.6	3.9	71	81	29	15	3	21	21	11.6	12	28.5714	1320	49.6	59.59	4	3.44444	4	2.125	2.4
G2P22	Control	Control	M	1.715	99.3	33.7614	108.5	142.5	82.5	52	4.2	1.42	2.5	1.1	3.8	93	82	30	14	2			12.2
G2P23	Control	Control	M	1.796	105	32.5519	114.5	135.5	83	35	6.7	3.44	3.9	1.2	5.7	78	90	29	17	2			13
G2P24	Control	Control	M	1.635	88.4	33.0687	112	141	78	36	5.9	1.56	4	1.2	5.1	73	90	29	15	3			11.5
G2P25	Control - Dropout	Control	M															30	15	2
G2P26	Control - Dropout	Control	F															37	18	3
G2P27	Control - Dropout	Control	F															26	11	3
G2P28	Control - Dropout	Control	F															28	14	3.5
G2P29	Control - Dropout	Control	F															34	19	3
G2P30	Control - Dropout	Control	F	1.642	126.6	46.9556	110	143.5	84	41	5.3	2.1	3.2	1.1	4.8			36	19	3			16.5				26.12	44.42
G2P31	Control - Dropout	Control	M															35	20	3
G2P32	Control - Dropout	Control	M															32	18	2
[truncated: 87 more columns]

## Sheet: Medication
Group	Medication	Baseline dose	3m dose	6m dose	12m dose
Control	Accupril	10mg po od	10mg tab	10mg tab
Control	Accupril	20mg po od	20mg daily	20mg daily
Control	Acyclovir		400mg BD
Control	Amitriptyline	10-20mg nocte	10-20mg nocte
Control	Aspirin		100mg daily
Control	Aspirin		100mg po od	100mg po od
Control	Aspirin EC	100mg po od	100mg daily	100mg daily
Control	Aspirin EC	100mg po mane	100mg daily	100mg daily
Control	Aspirin EC	100mg daily	100mg daily	100mg daily
Control	Aspirin EC	100mg po mane	100mg daily	100mg daily
Control	Atorvastatin	80mg po od	80mg daily	80mg daily
Control	Atorvastatin			20mg daily
Control	Atorvastatin (lipitor)	80mg daily	80mg daily	80mg PO daily
Control	Atorvastatin (Lipitor)	40mg po daily	40mg daily	40mg daily
Control	Atorvastatin (Lipitor)	40mg daily	40mg daily	40mg daily
Control	Bendrofluazide	2.5mg po od	2.5mg daily	2.5mg daily
Control	Bendrofluazide	2.5mg daily	2.5mg daily	2.5mg daily
Control	Bezafibrate		400mg daily	400mg daily
Control	Bimatoprost (Lumigan) drops	R eye nocte	R eye nocte	R eye nocte
Control	Cetirizine	20mg daily	20mg daily	20mg daily
Control	Chlorthalidone	12.5mg daily	12.5mg daily	12.5mg daily
Control	Cilazapril	5mg daily	5mg daily	5mg daily
Control	Cilazapril		2.5mg daily	2.5mg daily
Control	Cilazapril	0.5mg daily	0.5mg daily	0.5mg daily
Control	Citalopram (Cipramil)		20mg daily	20mg daily
Control	Clopidogrel	75mg daily	75mg daily	75mg PO daily
Control	COC - Cyproterone acetate	2mg daily	2mg daily	2mg daily
Control	Escitalopram			20mg daily
Control	Estrofem	1mg po od	1mg tab daily	1mg tab daily
Control	Ezetimibe (ezetrol)	10mg tab up to three daily
Control	Felodipine ER	2.5mg po od	5mg daily	5mg daily
Control	Gliclazide (Diamicron)	160mg daily	160mg daily	160mg daily
Control	GTN spray	PRN	PRN	PRN
Control	Lisonopril			5mg daily
Control	Losartan	25mg daily	25mg daily	25mg daily
Control	Metformin	500mg BD	500mg BD	500mg BD
Control	Metformin	500mg TDS	500mg TDS	500mg TDS
Control	Metformin	1g po bd	1g BD	1g BD
Control	Metoprolol	47.5mg daily	47.5mg daily	47.5mg daily
Control	Metoprolol	95mg daily	95mg daily	95mg daily
Control	Metoprolol	47.5mg daily	47.5mg daily	47.5mg daily
Control	Metoprolol	47.5mg po od	47.5mg daily	47.5mg CR
Control	Metoprolol (Betaloc)	47.5mg daily	47.5mg daily	47.5mg daily
Control	Omeprazole			20mg PO daily
Control	Omeprazole	20mg daily	20mg daily
Control	Omeprazole	20mg daily	20mg daily	20mg daily
Control	Omeprazole (Losec)	20mg daily	20mg daily	20mg daily
Control	Omeprazole (Losec)		20mg	20mg
Control	Paracetamol		1g QID
Control	Paroxetine	40mg daily	40mg daily
Control	Pravastatin	20mg daily
Control	Pravastatin	20mg po od	20mg daily	20mg daily
Control	Quinapril (accupril)	5mg daily	5mg daily
Control	Quinapril (Accupril)	5mg daily	5mg daily	5mg daily
Control	Quinapril / Hydrochlorothiazide (Accuretic)	20/12.5mg BD	20/12.5mg BD	20/12.5mg BD
Control	Rosuvastatin (Crestor)	10mg daily	10mg tab daily	10mg tab daily
Control	Simvastatin	20mg po od	20mg daily	20mg daily
Control	Spironolactone	50mg TDS	50mg TDS	50mg TDS
Control	Terbinafine (3 month course)			250mg PO daily
Control	Vesicare	5-10mg po od	5mg tab, up to two daily	5mg tab, up to two daily
Control - Dropout	Advantan cream	Daily	Daily	Daily
Control - Dropout	Allopurinol	300mg daily	300mg daily	300mg daily
Control - Dropout	Amlodipine	10mg po od	10mg tab	10mg tab
Control - Dropout	Aspirin	100mg	100mg	*100mg
Control - Dropout	Atorvastatin (Lipitor)	10mg nocte	10mg nocte	10mg nocte
Control - Dropout	Atorvastatin (Lipitor)	10mg daily	10mg daily	10mg daily
Control - Dropout	Bendrofluazide	2.5mg daily	2.5mg daily	2.5mg daily
Control - Dropout	Beta scalp lotion	BD	BD	BD
Control - Dropout	Cetirizine	10mg daily	10mg daily	10mg daily
Control - Dropout	Cilazapril		7.5mg daily	7.5mg daily
Control - Dropout	Cilazapril / Hydrochlorothiazide (Inhibace plus)	5/12.5mg daily	5/12.5mg daily	5/12.5mg daily
Control - Dropout	COC	Daily	Daily	Daily
Control - Dropout	Dermol cream	BD	BD	BD
Control - Dropout	Diclofenac sodium	75mg BD regular	75mg BD regular	75mg BD regular
Control - Dropout	Fatty cream	BD	BD	BD
Control - Dropout	Felodipine	5mg po od	5mg daily	*5mg daily
Control - Dropout	Flixonase nasal spray	Daily	Daily	Daily
Control - Dropout	Glipizide	5mg daily	5mg daily	5mg daily
Control - Dropout	Metformin	1g po bd	1g BD	1g BD
Control - Dropout	Metoprolol	47.5mg daily	47.5mg daily	47.5mg daily
Control - Dropout	Metoprolol (Betaloc)	47.5mg po od	47.5mg daily	*47.5mg PO daily
Control - Dropout	Metoprolol tartarate	200mg daily	190mg daily	190mg daily
Control - Dropout	Omeprazole	40mg po od	40mg daily	40mg daily
Control - Dropout	Omeprazole (Losec)	40mg po mane	40mg daily	40mg daily
Control - Dropout	Paracetamol	1g QID regular	1g QID regular	1g QID regular
Control - Dropout	Perindopril	8mg po od	8mg daily	8mg daily
Control - Dropout	Quinapril / Hydrochlorothiazide (Accuretic)	10/12.5mg Daily	10/12.5mg Daily	*10/12.5mg Daily
Control - Dropout	Simvastatin		20mg daily	20mg daily
Control - Dropout	Terazosin (Hytrin)	2mg po nocte	10mg nocte	5mg nocte
		Baseline	3m	6m
Total meds for	Whole control group	74	82	80
	Dropouts	47	53	51
	Excluding dropouts	27	29	29
Lifestyle Intervention	Allopurinol	300mg po od	300mg	300mg	300mg tab daily
Lifestyle Intervention	Apo-B-Complex	3 tabs once daily	3 tabs once daily	3 tabs once daily	3 tabs daily
Lifestyle Intervention	Aspirin	100mg	100mg	100mg	100mg daily
Lifestyle Intervention	Aspirin	100mg po mane	100mg daily
Lifestyle Intervention	Aspirin EC	100mg po od	100mg daily	100mg daily	100mg daily
Lifestyle Intervention	Aspirin EC	100mg ED po od	100mg daily	100mg daily	100mg daily
Lifestyle Intervention	Aspirin EC	100mg po mane	100mg	100mg daily	100mg daily
Lifestyle Intervention	Atorvastatin	40mg po od
Lifestyle Intervention	Atorvastatin				10mg daily
Lifestyle Intervention	Atorvastatin (Lipitor)	40mg po od
Lifestyle Intervention	Atorvastatin (Lipitor)	20mg po od			20mg daily
Lifestyle Intervention	Bendrofluazide	2.5mg po od	2.5mg daily	2.5mg daily	2.5mg daily
Lifestyle Intervention	Bendrofluazide	2.5mg daily	2.5mg daily	2.5mg daily	2.5mg daily
Lifestyle Intervention	Bezafibrate SR	400mg po od	400mg daily	400mg daily
Lifestyle Intervention	Candesartan	8mg daily	8mg daily	8mg daily	8mg daily
Lifestyle Intervention	Cilazapril	5mg daily	5mg daily	5mg daily	5mg daily
Lifestyle Intervention	Citalopram (Cipramil)	20mg po mane	20mg daily	20mg daily	20mg daily
Lifestyle Intervention	COC	daily	daily	daily	daily
Lifestyle Intervention	Diltiazem	180mg po od	180mg 2 tabs	180mg 2 tabs	180mg daily
Lifestyle Intervention	Doxazosin	2mg po bd	2mg BD	2mg BD	2mg BD
Lifestyle Intervention	Ezetimibe	10mg daily
Lifestyle Intervention	Ezetimibe	10mg po od	10mg daily	10mg daily
Lifestyle Intervention	Felodipine	2.5mg daily	2.5mg daily	2.5mg daily	2.5mg daily
Lifestyle Intervention	Felodipine (Plendil)	5mg daily	5mg daily	5mg daily	5mg daily
Lifestyle Intervention	Fluticasone / salmeterol (Seretide)	125/25mcg II puffs BD
Lifestyle Intervention	Frusemide	80mg daily	40mg	80mg daily	80mg daily
Lifestyle Intervention	Glicazide (Diamicron)	80mg BD			80mg BD
Lifestyle Intervention	Gliclazide	80mg po bd
Lifestyle Intervention	Gliclazide (Diamicron)	80mg daily
Lifestyle Intervention	Insulin glargine (lantus)	30 units s/c nocte
Lifestyle Intervention	ISMN	30mg daily	30mg daily	30mg daily	30mg daily
Lifestyle Intervention	Loratadine (Lora-tabs)	10mg daily
Lifestyle Intervention	Losartan	50mg po od
Lifestyle Intervention	Losartan	50mg po od	50mg daily	50mg daily	50mg daily
Lifestyle Intervention	Metformin	1g po bd	1g BD	1g BD	500mg BD
Lifestyle Intervention	Metformin	1g po bd			1g BD
Lifestyle Intervention	Metformin	1g daily
Lifestyle Intervention	Metformin	2g daily	500mg BD	500mg daily	500mg daily
Lifestyle Intervention	Metoprolol	95mg po daily	95mg daily	95mg daily	95mg daily
Lifestyle Intervention	Metoprolol CR (Betaloc)	23.75mg daily
Lifestyle Intervention	Omeprazole	10mg PO daily
Lifestyle Intervention	Omeprazole	20mg daily		20mg daily	20mg daily
Lifestyle Intervention	Omeprazole (Somac)	40mg daily
Lifestyle Intervention	Paroxetine	40mg po mane	20mg daily	20mg PO daily	40mg PO daily
Lifestyle Intervention	Quinapril	10mg po od	10mg po daily	10mg po daily	10mg daily
Lifestyle Intervention	Quinapril	10mg po od
Lifestyle Intervention	Quinapril	40mg daily	20mg daily	20mg daily	20mg daily
Lifestyle Intervention	Quinapril (Accupril)	5mg daily
Lifestyle Intervention	Quinapril (Accupril)	20mg daily	20mg daily	20mg daily	20mg daily
Lifestyle Intervention	Simvastatin (Lipex)	40mg daily	40mg daily	40mg daily	40mg daily
Lifestyle Intervention	Spironolactone	25mg daily	25mg daily	25mg daily	25mg daily
Lifestyle Intervention - Dropout	Aciclovir	400mg BD	400mg BD	400mg PO BD	400mg PO BD
Lifestyle Intervention - Dropout	Amitryptyline			25mg PO nocte
Lifestyle Intervention - Dropout	Aspirin	100mg po od	100mg PO daily	100mg	100mg
Lifestyle Intervention - dropout	Aspirin EC	100mg daily	100mg daily	100mg daily
Lifestyle Intervention - Dropout	Aspirin EC	100mg daily	100mg daily	100mg	100mg
Lifestyle Intervention - dropout	Aspirin EC	100mg daily	100mg daily	100mg daily	100mg daily
Lifestyle Intervention - Dropout	Aspirin EC	100mg daily	100mg daily	100mg daily	100mg daily
Lifestyle Intervention - Dropout	Atorvastatin	20mg po od	20mg daily	20mg PO daily	20mg PO daily
Lifestyle Intervention - Dropout	Atorvastatin	20mg daily	20mg daily	20mg daily	20mg daily
Lifestyle Intervention - dropout	Atorvastatin	20mg daily
Lifestyle Intervention - Dropout	Atorvastatin (Lipitor)	60mg daily	60mg daily	60mg daily
Lifestyle Intervention - Dropout	Bendrofluazide	2.5mg PO daily	2.5mg PO daily	2.5mg daily	2.5mg daily
Lifestyle Intervention - dropout	Bendrofluazide	2.5mg po od	2.5mg daily	2.5mg daily
Lifestyle Intervention - Dropout	Bendrofluazide	2.5mg daily	2.5mg daily	2.5mg daily	2.5mg daily
Lifestyle Intervention - Dropout	Bendrofluazide	2.5mg daily	2.5mg daily	2.5mg daily	2.5mg daily
Lifestyle Intervention - Dropout	Celiprolol	200mg daily	200mg daily	200mg daily
Lifestyle Intervention - Dropout	Cetirizine (Zetop)	10mg daily	10mg daily	10mg daily
Lifestyle Intervention - dropout	Cilazapril	0.5mg po od	0.5mg daily	0.5mg daily
Lifestyle Intervention - Dropout	Citalopram	20mg daily	20mg daily		20mg daily
Lifestyle Intervention - Dropout	Citalopram (Cipramil)	20mg po od	20mg po od	20mg PO daily	20mg PO
Lifestyle Intervention - dropout	Diltiazem (Cardiazem)	180mg daily	180mg daily	180mg daily	180mg daily
Lifestyle Intervention - dropout	Doxazosin	2mg po od
Lifestyle Intervention - Dropout	Fluticasone (Flixotide) 50mcg	2 puffs BD	2 puffs BD	50mcg 1-2 BD	50mcg 1-2 BD
Lifestyle Intervention - dropout	Fluticasone (Flixotide) 125mcg	II puffs BD	125mcg 2 puffs BD	125mcg 2 puffs BD	125mcg 2 puffs BD
Lifestyle Intervention - dropout	Fluticasone (Flixotide) 125mcg	2 puffs BD	2 puffs BD	2 puffs BD	2 puffs BD
Lifestyle Intervention - Dropout	Fluticasone 125mcg	II puffs BD	II puffs BD	II puffs BD	II puffs BD
Lifestyle Intervention - Dropout	Fluticasone 50mcg nasal	I puffs BD	I puffs BD	I puffs BD	I puffs BD
Lifestyle Intervention - Dropout	Gliclazide		160mg daily	160mg daily	160mg daily
Lifestyle Intervention - Dropout	Losartan	50mg po mane	50mg od	50mg od	50mg od
Lifestyle Intervention - Dropout	Losartan	100mg daily	100mg daily	100mg daily	100mg daily
Lifestyle Intervention - Dropout	Metformin	1g daily	1g daily	1g daily	1g daily
Lifestyle Intervention - Dropout	Metformin	1g daily	1g daily	1g daily
Lifestyle Intervention - Dropout	Metoprolol	47.5mg daily	47.5mg daily	47.5mg daily	47.5mg daily
Lifestyle Intervention - Dropout	Metoprolol	47.5mg daily	47.5mg daily	47.5mg daily	47.5mg daily
Lifestyle Intervention - Dropout	Metoprolol	23.75mg PO daily	23.75mg PO daily	23.75mg daily	23.75mg daily
Lifestyle Intervention - Dropout	Nitrolingual spray	PRN	PRN	PRN	PRN
Lifestyle Intervention - dropout	Omeprazole	40mg po od	40mg daily	40mg daily
Lifestyle Intervention - Dropout	Omeprazole	20mg daily	20mg daily	20mg daily	20mg daily
Lifestyle Intervention - Dropout	Omeprazole	20mg daily	20mg daily	20mg daily
Lifestyle Intervention - dropout	Pantoprazole	40mg po od	40mg daily	40mg daily	40mg daily
Lifestyle Intervention - Dropout	Quinapril		10mg po daily	10mg daily	10mg daily
Lifestyle Intervention - dropout	Quinapril	60mg	20mg daily	20mg daily	20mg daily
Lifestyle Intervention - dropout	Quinapril / Hydrochlorothiazide	10/12.5mg 2 tabs daily	10/12.5mg 2 tabs daily	10/12.5mg 2 tabs daily	10/12.5mg 2 tabs daily
Lifestyle Intervention - dropout	Rosuvastatin	20mg nocte
Lifestyle Intervention - Dropout	Simvastatin	20mg daily	20mg daily	20mg daily	20mg daily
Lifestyle Intervention - Dropout	Simvastatin (Lipex)	40mg PO daily	40mg PO daily	40mg PO daily	40mg PO
Lifestyle Intervention - Dropout	Sulfasalazine (Salazopyrin)	500mg TDS	500mg TDS	500mg TDS	500mg TDS
		Baseline	3m	6m	Total pills 12m
Total meds for	Whole lifestyle group	94	74	74	67
	Dropouts	44	43	43	34
	Excluding dropouts	50	31	31	33
